# Supplementary material for: Oxytocinergic projection from the hypothalamus to supramammillary nucleus drives recognition memory in mice
Source: PLoS One. 2023 Nov 16;18(11):e0294113. doi: 10.1371/journal.pone.0294113 (PMC10653413; doi:10.1371/journal.pone.0294113)
Supplement: S1 Raw data — (XLSX) [file pone.0294113.s004.xlsx]

## Sheet: PVN
CNO	Number of c-Fos positive cells	Area(cm2)	Number of c-Fos positive cells / Area (counts/cm2)			Number of c-Fos positive cells / Area (counts/cm2)
JT100	380	0.49667	765.095				Ave	SE
JT101	352	0.480846	732.043			Saline	381.857	42.018
JT102	252	0.441309	571.028			CNO	662.695	50.0921
JT98	284	0.487458	582.614
Saline
JT104	279	0.594547	469.265
JT107	211	0.44148	477.938
JT114	147	0.442649	332.092
JT92	209	0.817216	255.746
JT112	210	0.56113	374.245
