# Supplementary material for: Oxytocinergic projection from the hypothalamus to supramammillary nucleus drives recognition memory in mice
Source: PLoS One. 2023 Nov 16;18(11):e0294113. doi: 10.1371/journal.pone.0294113 (PMC10653413; doi:10.1371/journal.pone.0294113)
Supplement: S2 Raw data — (XLSX) [file pone.0294113.s005.xlsx]

## Sheet: NOR 2h
Saline		Con	Test		CNO	Con	Test
1	JT481	46.1067	64.1643	JT479	1	38.6748	59.1454
2	JT499	49.8757	58.0295	JT480	2	44.1092	39.6185
3	JT503	43.3406	60.8696	JT495	3	49.345	68.9577
4	JT504	45.1701	57.9374	JT506	4	39.6226	72.0358
5					5
ave		46.1233	60.2502		ave	42.9379	59.9393
se		1.37637	1.47151		se	2.44246	7.30993

## Sheet: Results NOR 24h
Saline					CNO
Number	MouseID	Con	Test		Number	MouseID	Con	Test	Ave	Con	Test
#1	JT192	37.0529	66.4747		#1	JT189	46.8193	65.9312	Saline	42.9611	54.8161
#2	JT199	45.183	43.4141		#2	JT202	40.3433	70.1207	CNO	44.6165	68.6429
#3	JT197	23.1638	49.2114		#3	JT198	45.422	73.2922
#4	JT206	45.7156	61.0151		#4	JT209	39.3498	66.2623
#5	JT211	42.5962	46.3036		#5	JT170	44.7824	63.4033	SE	Con	Test
#6	JT176	46.4549	56.8469		#6	JT174	36.9792	82.9856	Saline	2.0471	2.01232
#7	JT179	48.2628	52.583		#7	JT183	46.8447	68.4539	CNO	1.09465	2.34052
#8	JT265	41.33	61.9395		#8	JT186	50	69.5107
#9	258	47.4919	61.1888		#9	JT264	45.5547	78.3474
#10	261	43.3262	54.8387		#10	255	46.6569	50.3378
#11	263	45.3298	49.7706		#11	259	47.646	64.3243
#12	154	49.6257	54.2066		#12	262	45	70.7457

## Sheet: Y-maze
saline		Total	Alternations		CNO		Total	Alternations
#1	JT176	13	68.4211		#1	JT170	20	76.9231			3kai	Alternations
#2	JT177	5	50		#2	JT174	13	76.4706		Saline	22.375	63.8848
#3	JT179	15	83.3333		#3	JT183	19	82.6087		CNO	20.8889	64.3439
#4	JT192	35	66.6667		#4	JT186	21	70		Saline	3.77935	4.64399
#5	JT199	24	63.6364		#5	JT189	26	50		CNO	1.99777	4.47121
#6	JT197	28	65.3846		#6	JT202	24	81.8182
#7	JT206	35	72.7273		#7	JT198	19	52.9412
#8	JT211	24	40.9091		#8	JT207	32	63.3333
					#9	JT209	14	25
