# Supplementary material for: Oxytocinergic projection from the hypothalamus to supramammillary nucleus drives recognition memory in mice
Source: PLoS One. 2023 Nov 16;18(11):e0294113. doi: 10.1371/journal.pone.0294113 (PMC10653413; doi:10.1371/journal.pone.0294113)
Supplement: S3 Raw data — (XLSX) [file pone.0294113.s006.xlsx]

## Sheet: RPh
PRh
		Saline			CNO
Number of c-Fos posiitive cells / Area (counts/cm2)
	#1	JT199	133.212		#1	JT189	68.3692
	#2	JT206	19.8236		#2	JT197	51.6391
	#3	JT258	57.2725		#3	JT208	100.11
	#4	JT261	28.1232		#4	JT264	132.404
	#5	JT263	26.7363		#5	JT235	56.0275
		Saline	CNO
	ave	53.0336	81.71
	se	21.0494	15.2484

## Sheet: Ent
Ent
		Saline			CNO
Number of c-Fos posiitive cells / Area (counts/cm2)
	#1	JT199	51.4359		#1	JT189	95.9336
	#2	JT206	96.7134		#2	JT197	94.0711
	#3	JT258	132.533		#3	JT208	79.6556
	#4	JT261	39.2574		#4	JT264	61.3321
	#5	JT263	49.7929		#5	JT235	51.4119
		Saline	CNO
	ave	73.9464	76.4809
	se	17.6694	8.81998

## Sheet: CgRS
Cg/RS
		Saline			CNO
Number of c-Fos posiitive cells / Area (counts/cm2)
	#1	JT199	57.2281		#1	JT189	238.197
	#2	JT206	108.518		#2	JT202	85.0532
	#3	JT258	115.399		#3	JT197	96.6674
	#4	JT261	178.481		#4	JT208	92.1498
	#5	JT263	41.8864		#5	JT264	89.6924
					#6	JT255	217.788
					#7	JT262	178.481
		Saline	CNO
	ave	100.302	142.575
	se	24.161	25.2819

## Sheet: DG
DG
		Saline			CNO
Number of c-Fos posiitive cells / Area (counts/cm2)
	#1	JT199	14.9445		#1	JT189	20.8732
	#2	JT206	17.695		#2	JT202	20.8943
	#3	JT206	16.909		#3	JT197	25.5919
	#4	JT258	20.8709		#4	JT208	18.4958
	#5	JT261	24.9312		#5	JT264	26.1386
	#6	JT263	16.9879		#6	JT255	29.0856
					#7	JT262	22.3803
		Saline	CNO
	ave	18.7231	23.3514
	se	1.46959	1.40041

## Sheet: SuM
SuM
		Saline			CNO
Number of c-Fos posiitive cells / Area (counts/cm2)
	#1	JT199	376.135		#1	JT189	487.344
	#2	JT206	213.078		#2	JT202	577.123
	#3	JT265	155.844		#3	JT197	427.274
	#4	JT258	243.717		#4	JT208	388.441
	#5	JT261	351.958		#5	JT264	380.653
	#6	JT263	537.373		#6	JT255	559.664
					#7	JT262	302.075
					#8	JT259	508.744
		Saline	CNO
	ave	313.018	453.915
	se	56.3706	33.7813

## Sheet: CA1
CA1
		Saline			CNO
Number of c-Fos posiitive cells / Area (counts/cm2)
	#1	JT199	4.19355		#1	JT189	5.83331
	#2	JT206	3.32555		#2	JT202	1.65256
	#3	JT206	3.96985		#3	JT197	3.27994
					#4	JT208	2.81104
		Saline	CNO
	ave	3.82965	3.39421
	se	0.260192	0.882027

## Sheet: CA2
CA2
		Saline			CNO
Number of c-Fos posiitive cells / Area (counts/cm2)
	#1	JT199	1.37244		#1	JT189	0.972218
	#2	JT206	0.931153		#2	JT202	0.462718
	#3	JT206	1.40112		#3	JT197	0.969073
					#4	JT208	0.894422
		Saline	CNO
	ave	1.2349	0.824608
	se	0.152101	0.121962

## Sheet: CA3
CA1
		Saline			CNO
Number of c-Fos posiitive cells / Area (counts/cm2)
	#1	JT199	17.9942		#1	JT189	14.1296
	#2	JT206	5.4539		#2	JT202	11.3035
	#3	JT206	15.1788		#3	JT197	14.4616
					#4	JT208	10.8608
		Saline	CNO
	ave	12.8756	12.6889
	se	3.79882	0.934472
