# Supplementary material for: Oxytocinergic projection from the hypothalamus to supramammillary nucleus drives recognition memory in mice
Source: PLoS One. 2023 Nov 16;18(11):e0294113. doi: 10.1371/journal.pone.0294113 (PMC10653413; doi:10.1371/journal.pone.0294113)
Supplement: S4 Raw data — (XLSX) [file pone.0294113.s007.xlsx]

## Sheet: fig5
		Drug	Con	Test			Drug	Con	Test		Con	Ave	SE
#1	JT330	Saline	33.0747	51.9219	#1	JT331	CNO	48.1061	65.5668		Saline	38.4291	4.29517
#2	JT334	Saline	24.5763	45.2475	#2	JT332	CNO	34.4641	76.8604		CNO	42.6585	2.29118
#3	JT339	Saline	47.3638	69.1919	#3	JT340	CNO	41.857	77.7778
#4	JT367	Saline	40.7539	58.8113	#4	JT341	CNO	43.6488	76.2821		Test	Ave	SE
#5	JT375	Saline	46.3768	63.7843	#5	JT333	CNO	45.2164	60.3053		Saline	57.7914	4.23513
											CNO	71.3585	3.54567
